# Supplementary material for: Genome Wide SSR High Density Genetic Map Construction from an Interspecific Cross of Gossypium hirsutum × Gossypium tomentosum
Source: Front Plant Sci. 2016 Apr 13;7:436. doi: 10.3389/fpls.2016.00436 (PMC4829609; doi:10.3389/fpls.2016.00436)
Supplement: Supplementary file 3 [file Table3.XLS]

## Sheet: Sheet1
	S3 Table: The duplicated SSR loci and their chromosomal location
		Note: Background in Orange: homeologous chromosome; Background in yellow: the same chromosome; Background in green: the different chromosome
		Type	Marker Loci	Chromosome	Marker Loci	Chromosome	Relationship
		Two loci
1	1	1	DPL0887(a)	Chr.01(A01)	DPL0887(b)	Chr.15(D01)	Chr.01-Chr.15
2	2	2	Gh649(a)	Chr.01(A01)	Gh649(b)	Chr.15(D01)	Chr.01-Chr.15
3	3	3	HAU0309(b)	Chr.01(A01)	HAU0309(a)	Chr.15(D01)	Chr.01-Chr.15
4	4	4	HAU1351(b)	Chr.01(A01)	HAU1351(a)	Chr.15(D01)	Chr.01-Chr.15
5	5	5	MON_CGR5057(a)	Chr.01(A01)	MON_CGR5057(b)	Chr.15(D01)	Chr.01-Chr.15
6	6	6	MON_CGR5309(b)	Chr.01(A01)	MON_CGR5309(a)	Chr.15(D01)	Chr.01-Chr.15
7	7	7	MON_DPL0425(b)	Chr.01(A01)	MON_DPL0425(a)	Chr.15(D01)	Chr.01-Chr.15
8	8	8	NAU2606(a)	Chr.01(A01)	NAU2606(b)	Chr.15(D01)	Chr.01-Chr.15
9	9	9	NAU3901(b)	Chr.01(A01)	NAU3901(a)	Chr.15(D01)	Chr.01-Chr.15
10	10	10	NAU5107(a)	Chr.01(A01)	NAU5107(b)	Chr.15(D01)	Chr.01-Chr.15
1	11	11	TMB2386(a)	Chr.02(A02)	TMB2386(b)	Chr.14(D02)	Chr.02-Chr.14
1	12	12	MON_CGR6873(b)	Chr.03(A03)	MON_CGR6873(a)	Chr.17(D03)	Chr.03‐‐Chr.17
2	13	13	NAU3309(a)	Chr.03(A03)	NAU3309(b)	Chr.17(D03)	Chr.03‐‐Chr.17
3	14	14	NAU5443(a)	Chr.03(A03)	NAU5443(b)	Chr.17(D03)	Chr.03‐‐Chr.17
4	15	15	NAU889(a)	Chr.03(A03)	NAU889(b)	Chr.17(D03)	Chr.03‐‐Chr.17
5	16	16	TMB0987(b)	Chr.03(A03)	TMB0987(a)	Chr.17(D03)	Chr.03‐‐Chr.17
1	17	17	Gh472(b)	Chr.04(A04)	Gh472(a)	Chr.22(D04)	Chr.04-Chr.22
2	18	18	MON_CGR5806(b)	Chr.04(A04)	MON_CGR5806(a)	Chr.22(D04)	Chr.04-Chr.22
3	19	19	MON_DPL0107(b)	Chr.04(A04)	MON_DPL0107(a)	Chr.22(D04)	Chr.04-Chr.22
4	20	20	NAU2477(b)	Chr.04(A04)	NAU2477(a)	Chr.22(D04)	Chr.04-Chr.22
1	21	21	Gh203(b)	Chr.05(A05)	Gh203(a)	Chr.19(D05)	Chr.05-Chr.19
2	22	22	HAU2607(a)	Chr.05(A05)	HAU2607(b)	Chr.19(D05)	Chr.05-Chr.19
3	23	23	HAU2785(a)	Chr.05(A05)	HAU2785(b)	Chr.19(D05)	Chr.05-Chr.19
4	24	24	MON_DPL0174(b)	Chr.05(A05)	MON_DPL0174(a)	Chr.19(D05)	Chr.05-Chr.19
5	25	25	MON_DPL0305(a)	Chr.05(A05)	MON_DPL0305(b)	Chr.19(D05)	Chr.05-Chr.19
6	26	26	NAU1221(b)	Chr.05(A05)	NAU1221(a)	Chr.19(D05)	Chr.05-Chr.19
7	27	27	NAU1225(b)	Chr.05(A05)	NAU1225(a)	Chr.19(D05)	Chr.05-Chr.19
8	28	28	NAU1230(b)	Chr.05(A05)	NAU1230(a)	Chr.19(D05)	Chr.05-Chr.19
9	29	29	NAU3001(b)	Chr.05(A05)	NAU3001(a)	Chr.19(D05)	Chr.05-Chr.19
10	30	30	NAU5088(b)	Chr.05(A05)	NAU5088(a)	Chr.19(D05)	Chr.05-Chr.19
11	31	31	NAU5273(b)	Chr.05(A05)	NAU5273(a)	Chr.19(D05)	Chr.05-Chr.19
12	32	32	TMB0189(b)	Chr.05(A05)	TMB0189(a)	Chr.19(D05)	Chr.05-Chr.19
13	33	33	TMB1309(a)	Chr.05(A05)	TMB1309(b)	Chr.19(D05)	Chr.05-Chr.19
1	34	34	MON_COT010(a)	Chr.05(A05)	MON_COT010(b)	Chr.19(D05)	Non-homeologous
2	35	35	MON_COT130(b)	Chr.05(A05)	MON_COT130(a)	Chr.19(D05)	Non-homeologous
3	36	36	BNL1047(a)	Chr.06(A06)	BNL1047(b)	Chr.25(D06)	Chr.06-Chr.25
4	37	37	MON_CGR6189(b)	Chr.06(A06)	MON_CGR6189(a)	Chr.25(D06)	Chr.06-Chr.25
5	38	38	MUSB0919(a)	Chr.06(A06)	MUSB0919(b)	Chr.25(D06)	Chr.06-Chr.25
1	39	39	NAU3578(b)	Chr.06(A06)	NAU3578(a)	Chr.25(D06)	Chr.06-Chr.25
2	40	40	NAU5020(a)	Chr.06(A06)	NAU5020(b)	Chr.25(D06)	Chr.06-Chr.25
3	41	41	BNL1122(b)	Chr.07(A07)	BNL1122(a)	Chr.16(D07)	Chr.07-Chr.16
4	42	42	DPL0223(b)	Chr.07(A07)	DPL0223(a)	Chr.16(D07)	Chr.07-Chr.16
5	43	43	HAU3101(a)	Chr.07(A07)	HAU3101(b)	Chr.16(D07)	Chr.07-Chr.16
6	44	44	MON_CGR5001(b)	Chr.07(A07)	MON_CGR5001(a)	Chr.16(D07)	Chr.07-Chr.16
7	45	45	MON_CGR5396(b)	Chr.07(A07)	MON_CGR5396(a)	Chr.16(D07)	Chr.07-Chr.16
8	46	46	MON_CGR5520(b)	Chr.07(A07)	MON_CGR5520(a)	Chr.16(D07)	Chr.07-Chr.16
9	47	47	MON_CGR5723(b)	Chr.07(A07)	MON_CGR5723(a)	Chr.16(D07)	Chr.07-Chr.16
10	48	48	MON_CGR6547(b)	Chr.07(A07)	MON_CGR6547(a)	Chr.16(D07)	Chr.07-Chr.16
11	49	49	MON_COT096(b)	Chr.07(A07)	MON_COT096(a)	Chr.16(D07)	Chr.07-Chr.16
12	50	50	MON_SHIN-1636(a)	Chr.07(A07)	MON_SHIN-1636(b)	Chr.16(D07)	Chr.07-Chr.16
13	51	51	NAU1008(a)	Chr.07(A07)	NAU1008(b)	Chr.16(D07)	Chr.07-Chr.16
14	52	52	NAU2627(a)	Chr.07(A07)	NAU2627(b)	Chr.16(D07)	Chr.07-Chr.16
15	53	53	NAU3516(b)	Chr.07(A07)	NAU3516(a)	Chr.16(D07)	Chr.07-Chr.16
16	54	54	NAU3911(a)	Chr.07(A07)	NAU3911(b)	Chr.16(D07)	Chr.07-Chr.16
17	55	55	NAU4030(b)	Chr.07(A07)	NAU4030(a)	Chr.16(D07)	Chr.07-Chr.16
1	56	56	NAU5458(a)	Chr.07(A07)	NAU5458(b)	Chr.16(D07)	Chr.07-Chr.16
2	57	57	NAU751(b)	Chr.07(A07)	NAU751(a)	Chr.16(D07)	Chr.07-Chr.16
3	58	58	CM43(b)	Chr.08(A08)	CM43(a)	Chr.24(D08)	Chr.08-Chr.24
4	59	59	HAU1837(a)	Chr.08(A08)	HAU1837(b)	Chr.24(D08)	Chr.08-Chr.24
5	60	60	MON_CER0099(a)	Chr.08(A08)	MON_CER0099(b)	Chr.24(D08)	Chr.08-Chr.24
6	61	61	MON_CGR5142(a)	Chr.08(A08)	MON_CGR5142(b)	Chr.24(D08)	Chr.08-Chr.24
7	62	62	MON_CGR5503(a)	Chr.08(A08)	MON_CGR5503(b)	Chr.24(D08)	Chr.08-Chr.24
8	63	63	MON_DPL0517(b)	Chr.08(A08)	MON_DPL0517(a)	Chr.24(D08)	Chr.08-Chr.24
9	64	64	NAU1336(a)	Chr.08(A08)	NAU1336(b)	Chr.24(D08)	Chr.08-Chr.24
10	65	65	NAU1355(a)	Chr.08(A08)	NAU355(b)	Chr.24(D08)	Chr.08-Chr.24
11	66	66	NAU3560(a)	Chr.08(A08)	NAU3560(b)	Chr.24(D08)	Chr.08-Chr.24
12	67	67	NAU3605(a)	Chr.08(A08)	NAU3605(b)	Chr.24(D08)	Chr.08-Chr.24
13	68	68	NAU4903(b)	Chr.08(A08)	NAU4903(a)	Chr.24(D08)	Chr.08-Chr.24
1	69	69	NAU5031(a)	Chr.08(A08)	NAU5031(b)	Chr.24(D08)	Chr.08-Chr.24
2	70	70	NBRI-0062	Chr.08(A08)	NBRI-0063	Chr.24(D08)	Chr.08-Chr.24
3	71	71	CM7(a)	Chr.09(A09)	CM7(b)	Chr.23(D09)	Chr.09-Chr.23
4	72	72	Gh310(b)	Chr.09(A09)	Gh310(a)	Chr.23(D09)	Chr.09-Chr.23
5	73	73	HAU1171(b)	Chr.09(A09)	HAU1171(a)	Chr.23(D09)	Chr.09-Chr.23
6	74	74	JESPR290(a)	Chr.09(A09)	JESPR290(b)	Chr.23(D09)	Chr.09-Chr.23
7	75	75	MON_CGR5169(b)	Chr.09(A09)	MON_CGR5169(a)	Chr.23(D09)	Chr.09-Chr.23
8	76	76	NAU2575(b)	Chr.09(A09)	NAU2575(a)	Chr.23(D09)	Chr.09-Chr.23
9	77	77	NAU3888(a)	Chr.09(A09)	NAU3888(b)	Chr.23(D09)	Chr.09-Chr.23
1	78	78	NAU3994(a)	Chr.09(A09)	NAU3994(b)	Chr.23(D09)	Chr.09-Chr.23
2	79	79	STV164(a)	Chr.09(A09)	STV164(b)	Chr.23(D09)	Chr.09-Chr.23
3	80	80	CIR166(a)	Chr.10(A10)	CIR166(b)	Chr.20(D10)	Chr.10-Chr.20
4	81	81	Gh183(a)	Chr.10(A10)	Gh183(b)	Chr.20(D10)	Chr.10-Chr.20
5	82	82	Gh187(b)	Chr.10(A10)	Gh187(a)	Chr.20(D10)	Chr.10-Chr.20
6	83	83	MON_CGR5238(b)	Chr.10(A10)	MON_CGR5238(a)	Chr.20(D10)	Chr.10-Chr.20
7	84	84	MON_SHIN-0654(a)	Chr.10(A10)	MON_SHIN-0654(b)	Chr.20(D10)	Chr.10-Chr.20
8	85	85	NAU2698(a)	Chr.10(A10)	NAU2698(b)	Chr.20(D10)	Chr.10-Chr.20
1	86	86	NBRI-0057	Chr.10(A10)	NBRI-0058	Chr.20(D10)	Chr.10-Chr.20
2	87	87	TMB1125(a)	Chr.10(A10)	TMB1125(b)	Chr.20(D10)	Chr.10-Chr.20
3	88	88	DPL0528(a)	Chr.11(A11)	DPL0528(b)	Chr.21(D11)	Chr.11-Chr.21
4	89	89	Gh451(a)	Chr.11(A11)	Gh451(b)	Chr.21(D11)	Chr.11-Chr.21
5	90	90	Gh617(b)	Chr.11(A11)	Gh617(a)	Chr.21(D11)	Chr.11-Chr.21
6	91	91	HAU0423(b)	Chr.11(A11)	HAU0423(a)	Chr.21(D11)	Chr.11-Chr.21
7	92	92	HAU2959(b)	Chr.11(A11)	HAU2959(a)	Chr.21(D11)	Chr.11-Chr.21
8	93	93	MON_CGR5866(a)	Chr.11(A11)	MON_CGR5866(b)	Chr.21(D11)	Chr.11-Chr.21
9	94	94	MON_CGR6270(a)	Chr.11(A11)	MON_CGR6270(b)	Chr.21(D11)	Chr.11-Chr.21
1	95	95	MON_DPL0474(a)	Chr.11(A11)	MON_DPL0474(b)	Chr.21(D11)	Chr.11-Chr.21
2	96	96	TMB1222(a)	Chr.11(A11)	TMB1222(b)	Chr.21(D11)	Chr.11-Chr.21
3	97	97	Gh411(b)	Chr.12(A12)	Gh411(a)	Chr.26(D12)	Chr.12-Chr.26
4	98	98	HAU0723(a)	Chr.12(A12)	HAU0723(b)	Chr.26(D12)	Chr.12-Chr.26
5	99	99	HAU3018(a)	Chr.12(A12)	HAU3018(b)	Chr.26(D12)	Chr.12-Chr.26
6	100	100	MON_CGR5151(a)	Chr.12(A12)	MON_CGR5151(b)	Chr.26(D12)	Chr.12-Chr.26
7	101	101	MON_CGR5429(a)	Chr.12(A12)	MON_CGR5429(b)	Chr.26(D12)	Chr.12-Chr.26
8	102	102	MON_CGR5609(a)	Chr.12(A12)	MON_CGR5609(b)	Chr.26(D12)	Chr.12-Chr.26
9	103	103	MON_CGR6254(b)	Chr.12(A12)	MON_CGR6254(a)	Chr.26(D12)	Chr.12-Chr.26
10	104	104	MON_CGR6759(b)	Chr.12(A12)	MON_CGR6759(a)	Chr.26(D12)	Chr.12-Chr.26
11	105	105	MON_CGR6767(b)	Chr.12(A12)	MON_CGR6767(a)	Chr.26(D12)	Chr.12-Chr.26
12	106	106	MON_DPL0010(b)	Chr.12(A12)	MON_DPL0010(a)	Chr.26(D12)	Chr.12-Chr.26
13	107	107	MON_DPL0243(a)	Chr.12(A12)	MON_DPL0243(b)	Chr.26(D12)	Chr.12-Chr.26
14	108	108	MON_DPL0380(b)	Chr.12(A12)	MON_DPL0380(a)	Chr.26(D12)	Chr.12-Chr.26
1	109	109	NAU2030(b)	Chr.12(A12)	NAU2030(a)	Chr.26(D12)	Chr.12-Chr.26
2	110	110	NAU5198(b)	Chr.12(A12)	NAU5198(a)	Chr.26(D12)	Chr.12-Chr.26
3	111	111	Gh153(b)	Chr.13(A13)	Gh153(a)	Chr.18(D13)	Chr.13-Chr.18
4	112	112	MON_CGR5021(a)	Chr.13(A13)	MON_CGR5021(b)	Chr.18(D13)	Chr.13-Chr.18
5	113	113	NAU1215(a)	Chr.13(A13)	NAU1215(b)	Chr.18(D13)	Chr.13-Chr.18
6	114	114	NAU3861(b)	Chr.13(A13)	NAU3861(a)	Chr.18(D13)	Chr.13-Chr.18
7	115	115	NAU3948(b)	Chr.13(A13)	NAU3948(a)	Chr.18(D13)	Chr.13-Chr.18
8	116	116	NAU4103(b)	Chr.13(A13)	NAU4103(a)	Chr.18(D13)	Chr.13-Chr.18
9	117	117	NAU5074(a)	Chr.13(A13)	NAU5074(b)	Chr.18(D13)	Chr.13-Chr.18
1	118	118	NAU5509(a)	Chr.13(A13)	NAU5509(b)	Chr.18(D13)	Chr.13-Chr.18
2	119	119	NBRI-0188	Chr.13(A13)	NBRI-0189	Chr.18(D13)	Chr.13-Chr.18
3	120	1	BNL1667(a)	Chr.01(A01)	BNL1667(b)	Chr.01(A01)	Intra-chromosomal
4	121	2	MUSS243(a)	Chr.01(A01)	MUSS243(b)	Chr.01(A01)	Intra-chromosomal
5	122	3	MUSS422(a)	Chr.01(A01)	MUSS422(b)	Chr.01(A01)	Intra-chromosomal
6	123	4	HAU1876(a)	Chr.02(A02)	HAU1876(b)	Chr.02(A02)	Intra-chromosomal
7	124	5	MUSS294(a)	Chr.02(A02)	MUSS294(b)	Chr.02(A02)	Intra-chromosomal
8	125	6	BNL3034(a)	Chr.03(A03)	BNL3034(b)	Chr.03(A03)	Intra-chromosomal
9	126	7	Gh210(a)	Chr.03(A03)	Gh210(b)	Chr.03(A03)	Intra-chromosomal
10	127	8	HAU2063(a)	Chr.03(A03)	HAU2063(b)	Chr.03(A03)	Intra-chromosomal
11	128	9	MON_SHIN-0659(a)	Chr.03(A03)	MON_SHIN-0659(b)	Chr.03(A03)	Intra-chromosomal
12	129	10	TMB2960(a)	Chr.03(A03)	TMB2960(b)	Chr.03(A03)	Intra-chromosomal
13	130	11	NAU1325(a)	Chr.04(A04)	NAU1325(b)	Chr.04(A04)	Intra-chromosomal
14	131	12	NAU2235(a)	Chr.04(A04)	NAU2235(b)	Chr.04(A04)	Intra-chromosomal
15	132	13	NAU3386(a)	Chr.04(A04)	NAU3386(b)	Chr.04(A04)	Intra-chromosomal
16	133	14	NAU3777(a)	Chr.04(A04)	NAU3777(b)	Chr.04(A04)	Intra-chromosomal
17	134	15	CIR242(a)	Chr.05(A05)	CIR242(b)	Chr.05(A05)	Intra-chromosomal
18	135	16	STV040(a)	Chr.06(A06)	STV040(b)	Chr.06(A06)	Intra-chromosomal
19	136	17	HAU1657(a)	Chr.07(A07)	HAU1657(b)	Chr.07(A07)	Intra-chromosomal
20	137	18	MON_SHIN-1405(a)	Chr.07(A07)	MON_SHIN-1405(b)	Chr.07(A07)	Intra-chromosomal
21	138	19	MON_CGR5521(a)	Chr.08(A08)	MON_CGR5521(b)	Chr.08(A08)	Intra-chromosomal
22	139	20	MON_SHIN-1494(a)	Chr.08(A08)	MON_SHIN-1494(c).	Chr.08(A08)	Intra-chromosomal
23	140	21	MUSS520(a)	Chr.10(A10)	MUSS520(b)	Chr.10(A10)	Intra-chromosomal
24	141	22	HAU0367(a)	Chr.11(A11)	HAU0367(b)	Chr.11(A11)	Intra-chromosomal
25	142	23	HAU0512(a)	Chr.11(A11)	HAU0512(b)	Chr.11(A11)	Intra-chromosomal
26	143	24	MGHES-8(a)	Chr.11(A11)	MGHES-8(b)	Chr.11(A11)	Intra-chromosomal
27	144	25	MON_DPL0522(a)	Chr.11(A11)	MON_DPL0522(b)	Chr.11(A11)	Intra-chromosomal
28	145	26	TMB0628(a)	Chr.11(A11)	TMB0628(b)	Chr.11(A11)	Intra-chromosomal
29	146	27	TMB0799(a)	Chr.12(A12)	TMB0799(b)	Chr.12(A12)	Intra-chromosomal
30	147	28	MON_DPL0638(a)	Chr.14(D02)	MON_DPL0638(b)	Chr.14(D02)	Intra-chromosomal
31	148	29	NAU5289(a)	Chr.14(D02)	NAU5289(b)	Chr.14(D02)	Intra-chromosomal
32	149	30	HAU2353(a)	Chr.15(D01)	HAU2353(b)	Chr.15(D01)	Intra-chromosomal
33	150	31	MON_CGR5282(a)	Chr.15(D01)	MON_CGR5282(b)	Chr.15(D01)	Intra-chromosomal
34	151	32	MON_DPL0509(a)	Chr.15(D01)	MON_DPL0509(b)	Chr.15(D01)	Intra-chromosomal
35	152	33	HAU0715(a)	Chr.17(D03)	HAU0715(b)	Chr.17(D03)	Intra-chromosomal
36	153	34	BNL4096(a)	Chr.19(D05)	BNL4096(b)	Chr.19(D05)	Intra-chromosomal
37	154	35	HAU2437(a)	Chr.19(D05)	HAU2437(b)	Chr.19(D05)	Intra-chromosomal
38	155	36	MON_SHIN-1427(a)	Chr.19(D05)	MON_SHIN-1427(b)	Chr.19(D05)	Intra-chromosomal
39	156	37	MUSB0977(a)	Chr.19(D05)	MUSB0977(b)	Chr.19(D05)	Intra-chromosomal
40	157	38	NAU3416(a)	Chr.19(D05)	NAU3416(b)	Chr.19(D05)	Intra-chromosomal
41	158	39	NAU5174(a)	Chr.19(D05)	NAU5174(b)	Chr.19(D05)	Intra-chromosomal
42	159	40	TMB1838(a)	Chr.20(D10)	TMB1838(b)	Chr.20(D10)	Intra-chromosomal
43	160	41	MON_CGR5747(a)	Chr.21(D11)	MON_CGR5747(b)	Chr.21(D11)	Intra-chromosomal
44	161	42	MON_SHIN-1579(a)	Chr.21(D11)	MON_SHIN-1579(b)	Chr.21(D11)	Intra-chromosomal
45	162	43	MUSS245(a)	Chr.21(D11)	MUSS245(b)	Chr.21(D11)	Intra-chromosomal
46	163	44	HAU0938(a)	Chr.22(D04)	HAU0938(b)	Chr.22(D04)	Intra-chromosomal
47	164	45	MUSB0391(a)	Chr.23(D09)	MUSB0391(b)	Chr.23(D09)	Intra-chromosomal
48	165	46	TMB2551(a)	Chr.23(D09)	TMB2551(b)	Chr.23(D09)	Intra-chromosomal
49	166	47	HAU0810(a)	Chr.24(D08)	HAU0810(b)	Chr.24(D08)	Intra-chromosomal
50	167	48	HAU1846(a)	Chr.24(D08)	HAU1846(c)	Chr.24(D08)	Intra-chromosomal
51	168	49	MON_SHIN-1342(a)	Chr.24(D08)	MON_SHIN-1342(b)	Chr.24(D08)	Intra-chromosomal
1	169	50	NAU2679(a)	Chr.25(D06)	NAU2679(b)	Chr.25(D06)	Intra-chromosomal
2	170	51	HAU1526(a)	Chr.26(D12)	HAU1526(b)	Chr.26(D12)	Intra-chromosomal
3	171	1	HAU2794(b)	Chr.01(A01)	HAU2794(a)	Chr.02(A02)	Non-homeologous
4	172	2	TMB2392(b)	Chr.01(A01)	TMB2392(a)	Chr.03(A03)	Non-homeologous
5	173	3	NBRI-0193	Chr.01(A01)	NBRI-0194	Chr.03(A03)	Non-homeologous
6	174	4	MON_DPL0704b	Chr.01(A01)	MON_DPL0704a	Chr.04(A04)	Non-homeologous
7	175	5	NAU1034(b)	Chr.01(A01)	NAU1034(a)	Chr.05(A05)	Non-homeologous
8	176	6	NBRI-0108	Chr.01(A01)	NBRI-0210	Chr.09(A09)	Non-homeologous
9	177	7	NBRI-0186	Chr.01(A01)	NBRI-0185	Chr.10(A10)	Non-homeologous
10	178	8	JESPR201(b)	Chr.01(A01)	JESPR201(a)	Chr.11(A11)	Non-homeologous
11	179	9	BNL1707(b)	Chr.01(A01)	BNL1707(a)	Chr.13(A13)	Non-homeologous
12	180	10	HAU1399(b)	Chr.01(A01)	HAU1399(a)	Chr.16(D07)	Non-homeologous
13	181	11	MON_DPL0687b	Chr.01(A01)	MON_DPL0687a	Chr.17(D03)	Non-homeologous
14	182	12	NAU904(b)	Chr.01(A01)	NAU904(a)	Chr.20(D10)	Non-homeologous
15	183	13	MON_DPL0524(a)	Chr.01(A01)	MON_DPL0524(b)	Chr.23(D09)	Non-homeologous
16	184	14	Gh573(b)	Chr.01(A01)	Gh573(a)	Chr.24(D08)	Non-homeologous
17	185	15	MON_DPL0566(a)	Chr.01(A01)	MON_DPL0566(b)	Chr.25(D06)	Non-homeologous
18	186	16	NAU3427(b)	Chr.02(A02)	NAU3427(a)	Chr.06(A06)	Non-homeologous
19	187	17	MON_CGR5613(a)	Chr.02(A02)	MON_CGR5613(b)	Chr.10(A10)	Non-homeologous
20	188	18	Gh113(a)	Chr.02(A02)	Gh113(b)	Chr.17(D03)	Non-homeologous
21	189	19	MON_DPL0245(a)	Chr.02(A02)	MON_DPL0245(b)	Chr.17(D03)	Non-homeologous
22	190	20	NAU3761(a)	Chr.02(A02)	NAU3761(b)	Chr.19(D05)	Non-homeologous
23	191	21	MON_DC40402(a)	Chr.03(A03)	MON_DC40402(b)	Chr.10(A10)	Non-homeologous
24	192	22	MON_CGR5498(a)	Chr.04(A04)	MON_CGR5498(b)	Chr.11(A11)	Non-homeologous
25	193	23	MUSS020(b)	Chr.04(A04)	MUSS020(a)	Chr.19(D05)	Non-homeologous
26	194	24	JESPR52(b)	Chr.04(A04)	JESPR52(a)	Chr.23(D09)	Non-homeologous
27	195	25	MON_CGR5733(b)	Chr.04(A04)	MON_CGR5733(a)	Chr.26(D12)	Non-homeologous
28	196	26	BNL3627(b)	Chr.05(A05)	BNL3627(a)	Chr.08(A08)	Non-homeologous
29	197	27	TMB1667(a)	Chr.05(A05)	TMB1667(b)	Chr.10(A10)	Non-homeologous
30	198	28	MON_DPL0617(b)	Chr.06(A06)	MON_DPL0617(a)	Chr.11(A11)	Non-homeologous
31	199	29	MON_CGR6750(b)	Chr.06(A06)	MON_CGR6750(a)	Chr.18(D13)	Non-homeologous
32	200	30	HAU0763(b)	Chr.08(A08)	HAU0763(a)	Chr.21(D11)	Non-homeologous
33	201	31	HAU2303(b)	Chr.08(A08)	HAU2303(a)	Chr.23(D09)	Non-homeologous
34	202	32	JESPR56(b)	Chr.10(A10)	JESPR56(a)	Chr.18(D13)	Non-homeologous
35	203	33	HAU1577(b)	Chr.11(A11)	HAU1577(a)	Chr.13(A13)	Non-homeologous
36	204	34	HAU2332(b)	Chr.11(A11)	HAU2332(a)	Chr.18(D13)	Non-homeologous
37	205	35	BNL597(a)	Chr.11(A11)	BNL597(b)	Chr.23(D09)	Non-homeologous
38	206	36	HAU1661(b)	Chr.11(A11)	HAU1661(a)	Chr.23(D09)	Non-homeologous
39	207	37	MGHES-20(a)	Chr.11(A11)	MGHES-20(b)	Chr.25(D06)	Non-homeologous
40	208	38	Gh55(b)	Chr.12(A12)	Gh55(a)	Chr.18(D13)	Non-homeologous
41	209	39	HAU1057(a)	Chr.14(D02)	HAU1057(b)	Chr.03(A03)	Non-homeologous
42	210	40	NAU5035(a)	Chr.14(D02)	NAU5035(b)	Chr.03(A03)	Non-homeologous
43	211	41	TMB2386(b)	Chr.14(D02)	TMB2386(b)	Chr.05(A05)	Non-homeologous
44	212	42	NAU3816(a)	Chr.14(D02)	NAU3816(b)	Chr.18(D13)	Non-homeologous
45	213	43	HAU2230(b)	Chr.14(D02)	HAU2230(a)	Chr.21(D11)	Non-homeologous
46	214	44	TMB1633(b)	Chr.15(D01)	TMB1633(a)	Chr.04(A04)	Non-homeologous
47	215	45	BNL2835(b)	Chr.15(D01)	BNL2835(a)	Chr.08(A08)	Non-homeologous
48	216	46	Gh250(a)	Chr.15(D01)	Gh250(b)	Chr.08(A08)	Non-homeologous
49	217	47	Gh664(a)	Chr.15(D01)	Gh664(b)	Chr.08(A08)	Non-homeologous
50	218	48	MON_DPL0504(a)	Chr.15(D01)	MON_DPL0504(b)	Chr.20(D10)	Non-homeologous
51	219	49	NBRI-0120	Chr.15(D01)	NBRI-0119	Chr.22(D04)	Non-homeologous
52	220	50	MON_CGR6205(b)	Chr.15(D01)	MON_CGR6205(a)	Chr.23(D09)	Non-homeologous
53	221	51	MUSS259(a)	Chr.19(D05)	MUSS259(b)	Chr.10(A10)	Non-homeologous
54	222	52	HAU2160(a)	Chr.19(D05)	HAU2160(b)	Chr.11(A11)	Non-homeologous
55	223	53	HAU0639(b)	Chr.19(D05)	HAU0639(a)	Chr.21(D11)	Non-homeologous
56	224	54	MON_CGR6896(a)	Chr.19(D05)	MON_CGR6896(b)	Chr.21(D11)	Non-homeologous
57	225	55	DPL0810(b)	Chr.22(D04)	DPL0810(a)	Chr.05(A05)	Non-homeologous
58	226	56	BNL3994(a)	Chr.22(D04)	BNL3994(b)	Chr.11(A11)	Non-homeologous
59	227	57	MUSS283(a)	Chr.22(D04)	MUSS283(b)	Chr.11(A11)	Non-homeologous
60	228	58	NAU2162(a)	Chr.22(D04)	NAU2162(b)	Chr.19(D05)	Non-homeologous
61	229	59	BNL2882(a)	Chr.22(D04)	BNL2882(b)	Chr.20(D10)	Non-homeologous
62	230	60	Gh443(a)	Chr.23(D09)	Gh443(b)	Chr.18(D13)	Non-homeologous
63	231	61	Gh144(b)	Chr.23(D09)	Gh144(a)	Chr.20(D10)	Non-homeologous
64	232	62	MUSB1233(b)	Chr.24(D08)	MUSB1233(a)	Chr.10(A10)	Non-homeologous
65	233	63	HAU1355(a)	Chr.25(D06)	HAU1355(b)	Chr.18(D13)	Non-homeologous
66	234	64	MON_DPL0375(b)	Chr.25(D06)	MON_DPL0375(a)	Chr.18(D13)	Non-homeologous
		Type	Marker Loci	Chromosome	Marker Loci	Chromosome	Relationship	Marker Loci	Chromosome	Relationship
		Three Loci
1	235	1	TMB1268(a)	Chr.02(A02)	TMB1268(c)	Chr.02(A02)	Intra-chromosomal	TMB1268(b)	Chr.17(D03)	Non-homeologous
2	236	2	TMB1740(a)	Chr.06(A06)	TMB1740(b)	Chr.06(A06)	Intra-chromosomal	TMB1740(c).	Chr.06(A06)	Intra-chromosomal
3	237	3	MON_CGR5231(a)	Chr.20(D10)	MON_CGR5231(b)	Chr.20(D10)	Intra-chromosomal	MON_CGR5231(c).	Chr.18(D13)	Non-homeologous
4	238	4	MUSB1112(a)	Chr.04(A04)	MUSB1112(b)	Chr.22(D04)	Homeologous	MUSB1112(c)	Chr.17(D03)	Non-homeologous
5	239	5	MON_CGR5115(b)	Chr.06(A06)	MON_CGR5115(a)	Chr.25(D06)	Homeologous	MON_CGR5115(c).	Chr.25(D06)	Intra-chromosomal
1	240	6	Gh377(a)	Chr.07(A07)	Gh377(b)	Chr.16(D07)	Homeologous	Gh377(c).	Chr.08(A08)	Non-homeologous
2	241	7	HAU1244(a)	Chr.09(A09)	HAU1244(c)	Chr.23(D09)	Homeologous	HAU1244(c)	Chr.23(D09)	Intra-chromosomal
3	242	8	HAU2496(b)	Chr.09(A09)	HAU2496(a)	Chr.23(D09)	Homeologous	HAU2496(c).	Chr.01(A01)	Non-homeologous
1	243	9	NAU3013(c)	Chr.10(A10)	NAU3013(a)	Chr.20(D10)	Homeologous	NAU3013(b)	Chr.20(D10)	Intra-chromosomal
2	244	10	MUSB1035(c).	Chr.11(A11)	MUSB1035(a)	Chr.23(D09)	Non-homeologous	MUSB1035(b)	Chr.25(D06)	Non-homeologous
1	245	11	NAU1023(a)	Chr.13(A13)	NAU1023(b)	Chr.18(D13)	Homeologous	NAU1023(c)	Chr.13(A13)	Intra-chromosomal
1	246	12	NAU1043(a)	Chr.16(D07)	NAU1043(b)	Chr.07(A07)	Homeologous	NAU1043(c)	Chr.07(A07)	Intra-chromosomal	24
		Type	Marker Loci	Chromosome	Marker Loci	Chromosome	Relationship	Marker Loci	Chromosome	Marker Loci	Chromosome	Relationship
		Four Loci
1	247	1	MON_CER0013(a)	Chr.01(A01)	MON_CER0013(b)	Chr.15(D01)	Homeologous	MON_CER0013(c).	Chr.15(D01)	MON_CER0013(d)	Chr.15(D01)	Intra-chromosomal
1	248	2	TMB1638(a)	Chr.11(A11)	TMB1638(b)	Chr.11(A11)	Intra-chromosomal	TMB1638(c).	Chr.05(A05)	TMB1638(d)	Chr.07(A07)	Non-homeologous
1	249	3	HAU0878(a)	Chr.19(D05)	HAU0878(b)	Chr.19(D05)	Intra-chromosomal	HAU0878(c).	Chr.19(D05)	HAU0878(d)	Chr.19(D05)	Intra-chromosomal
2	250	4	HAU0520(a)	Chr.24(D08)	HAU0520(b)	Chr.24(D08)	Intra-chromosomal	HAU0520(c).	Chr.24(D08)	HAU0520(d)	Chr.24(D08)	Intra-chromosomal
